# Supplementary material for: Single-nucleus atlas of the Artemia female reproductive system suggests germline repression of the Z chromosome
Source: PLoS Genet. 2024 Aug 30;20(8):e1011376. doi: 10.1371/journal.pgen.1011376 (PMC11392275; doi:10.1371/journal.pgen.1011376)
Supplement: S1 Table — (XLSX) [file pgen.1011376.s027.xlsx]

## Sheet: Sheet1
	#cells
cluster	Replicates 1 and 2 (Mated)	Replicates 3 and 4 (Unmated)	(mated/(mated+unmated))*100
Ovarian muscle cells	1305	2032	0.391
Follicle cells	1890	2768	0.406
Tracheal cells	1175	1153	0.505
Prefollicle cells	1097	1193	0.479
Escort cells	2903	152	0.95
Germ cells A	1402	2199	0.389
Germ cells B	445	395	0.53
