# Supplementary material for: Single-nucleus atlas of the Artemia female reproductive system suggests germline repression of the Z chromosome
Source: PLoS Genet. 2024 Aug 30;20(8):e1011376. doi: 10.1371/journal.pgen.1011376 (PMC11392275; doi:10.1371/journal.pgen.1011376)
Supplement: S2 Table — (XLSX) [file pgen.1011376.s028.xlsx]

## Sheet: Tabelle1
	%ambient RNA
Replicate 1	47.57
Replicate 2	45.26
Replicate 3	58.25
Replicate 4	39.63
